# Supplementary material for: High contents of very long-chain polyunsaturated fatty acids in different moss species
Source: Plant Cell Rep. 2013 Oct 30;33(2):245–54. doi: 10.1007/s00299-013-1525-z (PMC3909245; doi:10.1007/s00299-013-1525-z)
Supplement: Supplementary file 1 — Supplementary material 1 (XLSX 17 kb) [file 299_2013_1525_MOESM1_ESM.xlsx]

## Sheet: Sheet1
Fatty acids (%) of gametophores from seven moss species
fatty acid (%)	Physcomitrella patens	Encalypta vulgaris	Pottia lanceolata	Plagiomnium undulatum	Brachythecium rutabulum	Rhynchostegium murale	Atrichum undulatum
14:0	0.470003	0.598592	0.524472	0.257678	0.388689	0.210517	0.62235
15:0	0.468308	0.553578	0.427131	0.236492	0.332092	0.161084	0.266851
16:0	25.666	29.9698	30.3966	29.7942	30.6836	23.9437	24.7973
16:1	0.315694	0.598617	0.4328	0.37793	0.165558	0.12224	0.456647
16:2	4.29102	3.66076	3.76038	1.33648	0.121584	0.220018	4.60654
16:3	2.27001	0.343852	0.167679	0.457001	0.134577	0	0.762298
17:0	0.301722	0.24521	0.52819	0.599043	0.488527	0.355923	0.826899
18:0	4.2375	1.27053	2.05397	2.70472	1.10784	1.13225	1.59999
18:1	0.4765	3.60987	1.11044	3.03498	4.0413	4.84719	1.05867
18:2	24.2494	32.0174	42.8782	24.2454	20.5095	27.513	31.4913
18:3	13.2688	7.665	4.68075	11.322	5.68329	8.42487	15.3143
19:0	0.0356826	0.0309756	0.0537305	0.137677	0.021535	0.0166562	0.0575884
19:1	0.0576028	0	0	0.1016	0	0	1.84179
20:0	1.42538	0.780172	1.38009	1.61797	0	0	1.66438
20:2	0.212315	1.50541	0.478709	0	0.344684	0.721113	0.492859
20:3	0.550257	0.542567	0.0818858	0.375472	0.716069	0.930306	0.496394
20:4	17.3223	13.0311	6.09737	19.0215	31.0943	26.4128	10.3287
20:5	1.17502	1.71531	0.471517	1.06625	2.16186	3.45186	0.599011
21:0	0.277171	0.130448	0.204228	0.488163	0	0	0.0754316
22:0	1.35772	0.667274	0.933725	1.51933	0.157199	0.101413	0.786939
22:1	0.0577263	0.0503827	0.0758831	0	0.164808	0.0619809	0.0820569
23:0	0.316226	0.337365	0.507056	0.410189	0.12975	0.0798704	0.200912
24:0	0.97829	0.490614	2.04053	0.728041	1.15083	0.988102	1.33615
25:0	0.123157	0.0496021	0.260852	0.0399183	0.160262	0.185761	0.117722
26:0	0.0961652	0.0445354	0.253168	0.104843	0.242125	0.119239	0.0870626
other	0	0.0909895	0.200614	0.0230834	0	0	0.029876
Fatty acids (%) of gametophores and protonema from Physcomitrella patens
	gametophores	gametophores	gametophores	protonema	protonema	average gametophores	average protonema	standard deviation gametophores	standard deviation protonema	p-value (unpaired t-test)
14:0	0.470003	0.256809	0.196289	0.186452	0.170074	0.307701	0.178263	0.143778	0.0115815	0.3143
15:0	0.468308	0.488423	0.476675	0.228028	0.186709	0.477802	0.207369	0.0101046	0.0292172	0.0006
16:0	25.666	25.0635	25.0492	26.518	26.4594	25.2595	26.4887	0.352078	0.0414011	0.0186
16:1	0.315694	0.769426	0.787249	0.0521679	0.052699	0.624123	0.0524334	0.267256	0.00037557	0.0641
16:2	4.29102	4.06823	4.07996	5.89097	6.58564	4.1464	6.2383	0.125379	0.491201	0.0047
16:3	2.27001	3.79657	3.97867	6.38199	6.01645	3.34842	6.19922	0.938354	0.258474	0.028
17:0	0.301722	0.247249	0.217897	0.0833507	0.0803806	0.255623	0.0818657	0.042535	0.00210019	0.012
18:0	4.2375	1.30648	0	0.352088	0.409136	1.84799	0.380612	2.17003	0.0403391	0.4312
18:1	0.4765	0	0.253818	2.45022	4.9688	0.24344	3.70951	0.23842	1.78091	0.036
18:2	24.2494	16.4934	17.0415	9.55867	2.08823	19.2614	5.82345	4.32837	5.2824	0.0511
18:3	13.2688	15.4934	15.4921	22.9808	24.9764	14.7515	23.9786	1.28399	1.41111	0.0047
20:0	1.42538	1.71975	1.62914	0.129814	0.103225	1.59142	0.116519	0.15077	0.0188014	0.001
20:2	0.212315	0.220488	0.228033	0.31296	0.360796	0.220279	0.336878	0.00786118	0.0338253	0.0084
20:3	0.550257	0.707068	0.694871	1.56548	1.67636	0.650732	1.62092	0.0872274	0.0783997	0.0011
20:4	17.3223	18.9437	19.7151	14.9506	16.9491	18.6604	15.9499	1.22131	1.41313	0.1046
20:5	1.17502	1.63759	1.62122	6.38915	7.13017	1.47794	6.75966	0.26247	0.523984	0.0006
21:0	0.277171	0.307433	0.282072	0.0094662	0.0101472	0.288892	0.0098067	0.0162428	0.00048154	0.0002
22:0	1.35772	1.7035	1.68188	0.118585	0.10867	1.58103	0.113627	0.193696	0.00701051	0.002
23:0	0.316226	0.457411	0.458288	0.405598	0.369071	0.410642	0.387335	0.0817671	0.0258283	0.7338
24:0	0.97829	1.6262	1.62845	1.23458	1.10366	1.41098	1.16912	0.374723	0.0925749	0.4563
25:0	0.123157	0.232563	0.231662	0.170335	0.147627	0.195794	0.158981	0.0629066	0.0160573	0.496
26:0	0.0961652	0.194026	0.175656	0.0120017	0.00839676	0.155283	0.0101992	0.0520146	0.00254909	0.0333
