# Supplementary material for: High contents of very long-chain polyunsaturated fatty acids in different moss species
Source: Plant Cell Rep. 2013 Oct 30;33(2):245–54. doi: 10.1007/s00299-013-1525-z (PMC3909245; doi:10.1007/s00299-013-1525-z)
Supplement: Supplementary file 2 — Supplementary material 2 (XLSX 10 kb) [file 299_2013_1525_MOESM2_ESM.xlsx]

## Sheet: Sheet1
Gene ID	p-value	Hochberg-corrected p-value	gene expression fold change
Phypa_222981	1.56242e-10	4.28651e-06	7.386
Phypa_211380	1.41765e-09	3.87459e-05	4.704
Phypa_183309	1.47662e-09	4.03531e-05	7.092
Phypa_132768	4.53897e-06	0.119438	2.884
Phypa_15475	0.000212685	0.999664	2.369
Phypa_232858	0.000540165	0.999664	2.267
Phypa_87393	0.00360944	0.999664	1.743
Phypa_89338	0.00624096	0.999664	1.487
Phypa_164045	0.0152788	0.999664	1.652
Phypa_85372	0.0626153	0.999664	1.446
Phypa_178365	0.151902	0.999664	1.376
Phypa_153909	0.289297	0.999664	1.143
Phypa_130304	0.303237	0.999664	1.162
Phypa_165175	0.455729	0.999664	1.148
Phypa_100583	0.460389	0.999664	1.11
Phypa_110588	0.501905	0.999664	1.135
Phypa_61927	0.605553	0.999664	1.106
